# Supplementary material for: Nestin Expression Affects Resistance to Chemotherapy and Clinical Outcome in Small Cell Lung Cancer
Source: Front Oncol. 2020 Aug 6;10:1367. doi: 10.3389/fonc.2020.01367 (PMC7438916; doi:10.3389/fonc.2020.01367)
Supplement: Supplementary file 1 [file Table_1.XLSX]

## Sheet: Sheet1
Supplement 1: Treatment regimens according to nestin expression
	regimens	Nestin +	Nestin -
operated patients
1st line	operation alone	4	1
(adjuvant therapy)	CDDP+ETP+RT	1	2
	CDDP+CPT-11	0	1
	CBDCA+ETP	4	2
	unknown	0	1
2nd line	CDDP+CPT-11	1	0
	AMR	1	0
	NGT	0	1
inoperable patients with LD-SCLC
1st line	CDDP+ETP+RT	4	3
	CBDCA+ETP+RT	2	5
	CDDP+CPT-11	0	1
	CDDP+ETP	0	1
	CBDCA+ETP	0	4
2nd line	AMR	3	5
	CPT-11	0	2
inoperable patients with ED-SCLC
1st line	CDDP+CPT-11	4	4
	CDDP+ETP	0	2
	CBDCA+ETP	5	15
2nd line	AMR	6	13
	CDDP+ETP	1	0
	CBDCA+ETP	1	0
	CPT-11	1	2
	NGT	0	1
CDDP; cisplatin, ETP; etoposide, RT; radiotherapy, CPT-11; irinotecan, CBDCA; carboplatin, AMR; amrubicin, NGT; nogitecan
